# Supplementary material for: Dendritic cells mediate the anti-inflammatory action of omega-3 long-chain polyunsaturated fatty acids in experimental autoimmune uveitis
Source: PLoS One. 2019 Jul 23;14(7):e0219405. doi: 10.1371/journal.pone.0219405 (PMC6650034; doi:10.1371/journal.pone.0219405)
Supplement: S1 Dataset — A summary of minimal data set. Mean, S.D., Statistics method used and P value for each Figs 1–6 were summarized. (XLSX) [file pone.0219405.s003.xlsx]

## Sheet: Sheet1
	Fig.#	values for used to build figures						Mean	S.D	S.E	Statistical method used	P value	# samples
	Fig.1B
	ω6	2900	3700	3174	2935			3177.25	1302.67	184.579	Mann-Whitney non-paired test	*p<0.05	4
	ω3	880	2306	1796	2118			1775	862.737	316.37			4
	Fig.1C
	ω6	3934.13	4425.13	3197.07	3837.32			3848.41	1588.24	252.377	Mann-Whitney non-paired test	*p<0.05	4
	ω3	1892.04	1453.92	2193.37	1835.21			1843.63	774.054	151.824			4
	Fig.1D
	ω6	2380.5	1471.15	1601.12	2082.8			1883.89	821.673	211.442	Mann-Whitney non-paired test	*p<0.05	4
	ω3	802.017	869.792	643.488	765.775			770.268	316.751	47.4398			4
	Fig.2B
	DCs_ω6	1223	1369	1690				1427.33	640.724	137.93	Sidak's multiple comparisons test	**p<0.01, p>0.1	3
	DCs_ω3	491	661	663				605	271.116	57.0029			3
	Macrophages_ω6	371	605	639				538.333	254.917	84.2404			3
	Macrophages_ω3	95	795	1028				639.333	441.065	280.355			3
	Other cells_ω6	1140	745	634				839.667	409.341	153.547			3
	Other cells_ω3	489	402	412				434.333	191.061	27.4853			3
	Fig.2C
	DCs_ω6	1085.93	1908.15	1252.59				1415.56	685.695	250.951	Sidak's multiple comparisons test	*p<0.05, p>0.1	3
	DCs_ω3	952.593	752.593	641.481				782.222	356.586	91.0237			3
	Macrophages_ω6	519.259	885.926	497.037				634.074	315.011	126.089			3
	Macrophages_ω3	963.704	785.926	1385.93				1045.19	502.312	177.932			3
	Other cells_ω6	0	0	0				0	0	0			3
	Other cells_ω3	0	0	0				0	0	0			3
	Fig.2D
	DCs_ω6	422.941	452.353	581.765				485.686	218.631	48.7837	Sidak's multiple comparisons test	***p<0.001, p>0.1	3
	DCs_ω3	222.941	234.706	222.941				226.863	98.3518	3.92157			3
	Macrophages_ω6	358.235	434.706	311.176				368.039	165.351	35.9952			3
	Macrophages_ω3	381.765	381.765	364.118				375.882	162.921	5.88237			3
	Other cells_ω6	87.6471	58.2353	64.1176				70	32.2468	8.98544			3
	Other cells_ω3	117.059	46.4706	93.5294				85.6863	44.9728	20.751			3
	Fig.3B	Score 0	1	2	3	4
	ω6_day0	30	0	0	0	0		0	0	0	Mann-Whitney non-paired test	**p<0.01, *p<0.05, p>0.1	30
	ω3_day0	30	0	0	0	0		0	0	0			30
	ω6_day7	30	0	0	0	0		0	0	0			30
	ω3_day7	30	0	0	0	0		0	0	0			30
	ω6_day14	10	11	8	1	0		1	0.860753	0.15902			30
	ω3_day14	20	9	1	0	0		0.367	0.54	0.1			30
	ω6_day17	0	4	12	2	2		2.1	0.92582	0.190567			20
	ω3_day17	0	13	5	1	0		1.289	0.7	0.15			19
	ω6_day23	0	7	3	0	0		1.3	0.57496	0.152753			10
	ω3_day23	3	7	0	0	0		0.7	0.48	0.15			10
	ω6_day28	8	8	4	0	0		0.8	0.749906	0.171679			20
	ω3_day28	13	6	0	0	0		0.316	0.46	0.11			19
	Fig.3D	Score 0	0.5	1	2	3
	ω6	0	6	4	6	4		1.55	0.911566	0.203832	Mann-Whitney non-paired test	*p<0.05	20
	ω3	0	10	8	2	0		0.85	0.439155	0.0981981			20
	Fig.4
	ω6_IL-β	78.3	81.26	82.44	92.27	119.83	102.96	92.8433	35.2001	6.54438	Mann-Whitney non-paired test	**p<0.01, *p<0.05	6
	ω3_IL-β	52.67	51.34	38.91	44.55	44.55	44.55	46.095	16.6936	2.07787			6
	ω6_IL-2	92.67	84.69	85.86	81.84	94.65	85.53	87.54	30.9212	2.03588			6
	ω3_IL-2	18.07	18.38	16.65	19.71	20.93	20.32	19.01	6.78756	0.651731			6
	ω6_IL-3	265.6	267.31	262.74	255.66	271.28	280.45	267.173	93.7566	3.40509			6
	ω3_IL-3	6.66	7.6	7.08	9.39	9.43	9.17	8.22167	3.06576	0.511634			6
	ω6_IL-5	696.03	679.74	680.46	613.78	671.85	685.56	671.237	236.182	11.9428			6
	ω3_IL-5	107.06	105.41	95.69	112.77	120.27	117.87	109.845	39.1912	3.69426			6
	ω6_IL-6	2156.9	2114.82	2161.75	2311.78	2519.08	2696.16	2326.75	837.942	95.6847			6
	ω3_IL-6	161.52	164.36	150.88	133.89	139.1	137.35	147.85	52.8977	5.32392			6
	ω6_IL-10	150.46	154.49	155.37	165.63	179.76	177.12	163.805	58.2729	5.07014			6
	ω3_IL-10	67.52	67.41	58.14	51.77	54	50.6	58.24	21.3668	3.10067			6
	ω6_IL-12p40	188.88	173.8	171.36	182.7	206.46	194.19	186.232	66.1118	5.3781			6
	ω3_IL-12p40	237.58	238.29	236.04	232.25	236.45	233.25	235.643	82.4829	0.979904			6
	ω6_IL-12p70	28.32	29.65	27.32	27.99	47.45	41.7	33.7383	13.8738	3.51999			6
	ω3_IL-12p70	9.13	10.46	12.44	10.46	11.12	8.47	10.3467	3.81291	0.577579			6
	ω6_IL-13	407.38	389.55	369.45	394.01	451.84	438.51	408.457	145.345	12.7465			6
	ω3_IL-13	29.03	50.59	14.5	54.32	61.74	67.88	46.3433	23.7161	8.35922			6
	ω6_IL-17	183.5	182.667	185.167	164.333			178.917	71.9663	4.88882			4
	ω3_IL-17	99.3333	108.5	107.667	84.3333			99.9583	40.9151	5.60439			4
	ω6_Eotaxin	650.23	458.59	439.36	419.85	866.98	771.81	601.137	264.929	77.7964			6
	ω3_Eotaxin	324.25	366.24	265.15	265.15	183.98	241.82	274.432	110.118	26.0307			6
	ω6_GM-CSF	90.72	74.97	71.42	85.44	105.97	107.56	89.3467	33.7971	6.20017			6
	ω3_GM-CSF	57.21	57.21	21.96*	51.52	56.47	42.45	52.972	20.4097	2.83706			6
	ω6_IFN-γ	47.35	50.65	30.95	39.7	47.7	39.58	42.655	16.1517	2.98111			6
	ω3_IFN-γ	6	5.33	3.28	5.8	4.25	3.91	4.76167	1.91055	0.451556			6
	ω6_MIP-1α	31.62	30.05	30.67	33.1	35.54	35.16	32.69	11.6039	0.941389			6
	ω3_MIP-1α	10.28	10.38	10.05	10.3	10.94	9.76	10.285	3.61423	0.16012			6
	ω6_MIP-1β	29.66	28.35	30.31	30.13	34.67	36.87	31.665	11.4315	1.35798			6
	ω3_MIP-1β	8.48	8.91	7.38	6.03	6.71	6.15	7.27667	2.7427	0.492312			6
	ω6_RANTES	100.74	101.11	101.24	101.61	105.56	104.23	102.415	35.8771	0.810813			6
	ω3_RANTES	64.38	66.76	65.96	64.92	65.55	62.74	65.0517	22.7941	0.571667			6
	ω6_TNF-α	20.51	19.7	18.08	17.27	32.69	31.87	23.3533	10.0954	2.86329			6
	ω3_TNF-α	14.85	13.23	18.89	15.65	12.02	17.27	15.3183	5.77266	1.03498			6
	Fig.5B
	DCs_ω6	1858	2227	2093	2248			2106.5	853.973	89.6647	Sidak's multiple comparisons test	**p<0.01, p>0.1	4
	DCs_ω3	756	1109	718	942			881.25	379.257	90.3229			4
	Macrophages_ω6	269	218	228	238			238.25	96.8207	11.0331			4
	Macrophages_ω3	196	258	238	264			239	98.5219	15.3731			4
	Other cells_ω6	301	237	275	261			268.5	109.381	13.376			4
	Other cells_ω3	298	211	217	220			236.5	99.8307	20.5852			4
	Fig.5C
	DCs_ω6	5036.14	3927	2212.19				3725.11	1901.04	821.429	Sidak's multiple comparisons test	*p<0.05, p>0.1	3
	DCs_ω3	1987.28	1853.02	2087.41				1975.9	859.624	67.9024			3
	Macrophages_ω6	2014.45	1283.68	1115.34				1471.16	721.136	275.96			3
	Macrophages_ω3	1955.71	1704.13	1533.6				1731.15	764.5	122.601			3
	Other cells_ω6	224.951	259.76	200.981				228.564	101.154	17.0639			3
	Other cells_ω3	142.446	157.638	153.253				151.112	65.6667	4.51424			3
	Fig.5D
	DCs_ω6	633.018	613.018	651.321				632.452	274.195	11.0608	Sidak's multiple comparisons test	***p<0.001, p>0.1	3
	DCs_ω3	373.444	506.288	426.193				435.308	194.338	38.6187			3
	Macrophages_ω6	347.274	533.232	329.906				403.471	192.028	65.0742			3
	Macrophages_ω3	338.582	497.334	435.036				423.651	191.967	46.1798			3
	Other cells_ω6	295.365	426.193	364.705				362.088	163.477	37.7895			3
	Other cells_ω3	364.705	312.603	210.212				295.84	139.639	45.3792			3
	Fig.6B
	DCs	238	220	176				211.333	94.2483	18.415	Tukey's multiple comparisons test	***p<0.001, **p<0.01, *p<0.05, p>0.1	3
	DCs+Tcells	5432	6538	5071				5680.33	2518.34	441.314			3
	DCs+Tcells+DMSO	6170	5730	7574				6491.33	2892.15	556.035			3
	DCs+Tcells+DMSO+DHA	4187	3783	4141				4037	1755.05	127.692			3
	DCs+Tcells+DMSO+EPA	2225	2136	1767				2042.67	901.015	140.207			3
	Fig.S2
	ω6_PD-1	2154.83	2074.03	2138.61	2041.92			2102.35	841.953	26.6508	Mann-Whitney non-paired test	p>0.1	4
	ω3_PD-1	2569.21	2090.14	1696.59	1758.26			2028.55	868.49	199.866			4
	ω6_CTLA-4	1088.42	1113.95	1045.89	1113.95			1090.55	436.929	16.0568			4
	ω3_CTLA-4	1079.92	1028.87	1411.7	1173.5			1173.5	487.46	84.859			4
